# Supplementary material for: Circulating RNA Markers Associated with Adenoma–Carcinoma Sequence in Colorectal Cancer
Source: Int J Mol Sci. 2025 Feb 11;26(4):1518. doi: 10.3390/ijms26041518 (PMC11855670; doi:10.3390/ijms26041518)
Supplement: Supplementary file 1 [file ijms-26-01518-s001.zip › Table S1.xlsx]

## Sheet: Table S1
	Table S1. The 187 Circulating Transcrips in Colorectal Cancer
	Gene_Symbol	NDC vs. HC		NA vs. HC		AA vs. HC		CRC vs. HC		NA vs. NDC		AA vs. NDC		CRC vs. NDC		AA vs. NA		CRC vs. NA		CRC vs. AA
		Log2 FC	p-value	Log2 FC	p-value	Log2 FC	p-value	Log2 FC	p-value	Log2 FC	p-value	Log2 FC	p-value	Log2 FC	p-value	Log2 FC	p-value	Log2 FC	p-value	Log2 FC	p-value
	ALPL	1.40744	0.128273	-1.0888	0.704991	-1.05988	0.795792	2.142	0.0006987	-1.53242	0.0574944	-1.49171	0.0751162	1.52192	0.0616024	1.02729	0.904642	2.33221	0.000164123	2.27027	0.000263359
	BCL6	1.36641	0.0606932	-1.02739	0.871006	-1.16775	0.351476	1.79395	0.000445653	-1.40384	0.0415394	-1.59562	0.0049935	1.31289	0.101895	-1.13661	0.441686	1.8431	0.000238931	2.09488	8.86355e-06
	C1QA	1.40093	0.0769127	1.71935	0.00442931	1.47973	0.0396685	2.31554	1.029e-05	1.22729	0.281706	1.05626	0.773667	1.65287	0.00823397	-1.16193	0.429953	1.34676	0.117193	1.56484	0.0184804
	CACNA1E	1.19195	0.283213	-1.03899	0.815226	-1.36747	0.0560718	1.66972	0.00171587	-1.23843	0.191285	-1.62996	0.00285294	1.40083	0.0392035	-1.31615	0.0935755	1.73483	0.000754097	2.2833	4.53259e-07
	DEFA1	-1.29511	0.33167	1.41016	0.196927	1.87259	0.0185119	-1.15332	0.592314	1.82631	0.0237542	2.42521	0.000881307	1.12294	0.66337	1.32793	0.286936	-1.62636	0.0678774	-2.15969	0.00384439
	DEFA3	-1.31359	0.342768	1.421	0.22164	1.95482	0.0197201	-1.12277	0.687118	1.86661	0.0299416	2.56783	0.00103703	1.16996	0.58511	1.37566	0.267232	-1.59545	0.104177	-2.19481	0.00625012
	DEFA4	-1.42977	0.22283	1.4614	0.195158	1.58735	0.114578	-1.19206	0.548982	2.08948	0.0119377	2.26955	0.00516821	1.19941	0.535464	1.08618	0.777594	-1.74209	0.0581679	-1.89222	0.0294923
	FAT1	1.70065	0.00664299	1.81391	0.00233331	2.27303	2.68948e-05	1.6674	0.00896901	1.0666	0.741588	1.33656	0.137819	-1.01994	0.919563	1.25311	0.248378	-1.08787	0.666657	-1.36322	0.112979
	FCGR1A	1.5311	0.0725239	2.13211	0.00141336	1.06579	0.788245	2.16819	0.00110387	1.39253	0.162689	-1.43659	0.126698	1.4161	0.142425	-2.0005	0.00346267	1.01692	0.943594	2.03436	0.00275269
	FGF13	1.32842	0.191063	-1.08489	0.708202	1.32671	0.192684	1.86588	0.00401074	-1.44119	0.0926753	-1.00129	0.995262	1.40458	0.116483	1.43933	0.0935372	2.02426	0.00114976	1.40639	0.114779
	FOLR3	-2.01907	0.0233852	-1.07194	0.822623	-1.82978	0.0512243	2.00975	0.0242762	1.88357	0.0410594	1.10345	0.750799	4.05782	6.19682e-06	-1.70699	0.0844498	2.15433	0.0132531	3.6774	2.64323e-05
	FTH1P7	1.07536	0.707633	1.22867	0.285551	-1.03427	0.861812	2.29303	1.45384e-05	1.14257	0.489581	-1.11221	0.582875	2.13234	7.65823e-05	-1.27079	0.213817	1.86626	0.00106021	2.37162	6.38304e-06
	FTH1P10	1.20954	0.338029	1.0871	0.674098	-1.00355	0.985786	2.10772	0.000165523	-1.11263	0.590658	-1.21383	0.328937	1.74258	0.00498793	-1.09095	0.661012	1.93886	0.000816653	2.1152	0.000153181
	HBA1	1.75635	0.244811	1.72257	0.26146	-1.65509	0.298142	-2.49502	0.0590334	-1.01961	0.968014	-2.90692	0.0275615	-4.38212	0.00228092	-2.85101	0.0305124	-4.29785	0.00260485	-1.50748	0.396704
	HBA2	1.59479	0.340159	1.67703	0.290691	-1.85388	0.207136	-2.89047	0.030073	1.05157	0.918158	-2.95655	0.0267373	-4.60971	0.00179034	-3.10901	0.0204446	-4.84742	0.00125652	-1.55915	0.364063
	IFI27	6.39388	8.47105e-07	2.94473	0.00415344	2.95908	0.00398698	1.03127	0.934878	-2.1713	0.0395682	-2.16076	0.0408223	-6.19997	1.2831e-06	1.00488	0.9897	-2.85542	0.00536138	-2.86934	0.00515155
	IGHA1	-1.47368	0.169389	1.3061	0.343894	-1.47402	0.169124	1.7415	0.0492707	1.92478	0.0203069	-1.00023	0.999354	2.56642	0.000836881	-1.92522	0.020259	1.33336	0.307842	2.56701	0.000834109
	IGHA2	-1.08606	0.74773	1.1083	0.688643	-1.02605	0.920184	2.37437	0.000749877	1.20369	0.470109	1.05849	0.82474	2.57871	0.000222534	-1.13718	0.616431	2.14234	0.00297726	2.43622	0.000518575
	IGHG1	-1.56614	0.15279	1.85462	0.0489283	-1.12633	0.704522	1.36314	0.323371	2.9046	0.000676928	1.39048	0.293457	2.13486	0.0156412	-2.08892	0.0188516	-1.36055	0.326276	1.53535	0.171694
	IGHG2	-1.68104	0.0640851	-1.17946	0.556181	-1.19988	0.515867	2.0123	0.0126338	1.42526	0.206543	1.40101	0.229379	3.38274	1.39229e-05	-1.01731	0.951204	2.37342	0.00205341	2.4145	0.00166861
	JCHAIN	-1.17985	0.517692	1.37401	0.213939	-1.35666	0.23284	1.78125	0.0239348	1.62113	0.0587974	-1.14985	0.584955	2.10161	0.00367182	-1.86406	0.0148555	1.29639	0.309927	2.41654	0.000558016
	IGKC	-1.41372	0.133817	1.16541	0.507425	-1.21746	0.394178	1.74702	0.0156918	1.64756	0.0306133	1.1612	0.517522	2.46979	9.03382e-05	-1.41884	0.129793	1.49906	0.0795744	2.12693	0.00108285
	IGLC1	1.05153	0.874494	1.56962	0.156034	1.04499	0.889949	2.02412	0.0264757	1.4927	0.20755	-1.00626	0.984339	1.92492	0.0393167	-1.50205	0.20042	1.28956	0.423118	1.93698	0.0374225
	IGLC2	-1.46658	0.0871986	1.44767	0.0983783	-1.12464	0.599785	1.45896	0.0915143	2.12311	0.000770938	1.30404	0.23574	2.13968	0.00067958	-1.6281	0.029444	1.0078	0.972299	1.64081	0.0269544
	IGLC3	-1.58282	0.0778716	1.92084	0.0121627	-1.12776	0.644266	1.5033	0.117396	3.04035	1.95273e-05	1.40351	0.193087	2.37946	0.000872396	-2.16624	0.00298626	-1.27775	0.346415	1.69536	0.0426068
	MMP9	1.16362	0.531622	1.41333	0.153228	1.06246	0.802498	2.08516	0.00241392	1.2146	0.422174	-1.09521	0.707336	1.79196	0.0160244	-1.33024	0.238742	1.47535	0.10832	1.96257	0.00537113
	MPO	-1.29923	0.207106	1.4056	0.100173	1.65789	0.0146048	1.00084	0.996753	1.8262	0.00367572	2.15398	0.00021366	1.30033	0.205763	1.17949	0.424828	-1.40441	0.101106	-1.65649	0.0147965
	MYO10	1.39601	0.0566698	-1.05034	0.779572	-1.08606	0.638027	1.84545	0.000453749	-1.4663	0.0288471	-1.51616	0.017467	1.32194	0.109419	-1.03401	0.848931	1.93836	0.000152931	2.00427	6.9524e-05
	RNU1-4	2.01636	0.00437555	1.92924	0.00757566	1.19232	0.474984	-1.03778	0.880361	-1.04516	0.857423	-1.69112	0.0326888	-2.09254	0.00270367	-1.61805	0.0504123	-2.00213	0.00479778	-1.23737	0.387169
	SNORA73A	2.10681	0.0115436	1.91834	0.0272341	1.86751	0.0342485	1.4578	0.201398	-1.09825	0.750738	-1.12814	0.682771	-1.4452	0.21195	-1.02721	0.927479	-1.31592	0.352081	-1.28105	0.401162
	RNY1	1.16575	0.62712	2.72213	0.00147412	1.03526	0.912586	1.35336	0.337571	2.33509	0.00706988	-1.12604	0.706808	1.16094	0.636164	-2.62941	0.00213499	-2.01138	0.0263682	1.30727	0.395632
	RPS26	-1.17255	0.522103	1.06553	0.798515	1.81404	0.0166123	1.56388	0.0721201	1.24939	0.370588	2.12705	0.0024035	1.83373	0.0147516	1.70247	0.0323615	1.4677	0.122807	-1.15996	0.550642
	S100P	-1.08831	0.804426	1.01431	0.96683	-1.98339	0.045108	-1.25344	0.508646	1.10389	0.772423	-1.82244	0.0790868	-1.15173	0.67937	-2.01178	0.0408321	-1.27138	0.482347	1.58236	0.179375
	SIGLEC1	1.23939	0.480254	-1.17386	0.598103	-1.83348	0.0462972	-1.34085	0.334893	-1.45487	0.21758	-2.27239	0.00696797	-1.66184	0.0949093	-1.56192	0.14276	-1.14226	0.661938	1.3674	0.303849
	TRGC1	-1.58444	0.232467	-2.18948	0.0420714	-2.83757	0.00683404	-1.87332	0.103451	-1.38187	0.401607	-1.7909	0.130834	-1.18233	0.664035	-1.296	0.501506	1.16877	0.685938	1.51473	0.281729
	TUBB2A	2.07185	0.0284395	1.64881	0.13254	1.30526	0.422933	1.32802	0.393478	-1.25658	0.49207	-1.5873	0.164577	-1.56011	0.180948	-1.2632	0.482167	-1.24155	0.515158	1.01743	0.958537
	ZNF80	1.75655	0.00508684	1.00081	0.996783	-1.16083	0.459443	-1.25268	0.264458	-1.75512	0.00514846	-2.03905	0.000398288	-2.20038	9.07122e-05	-1.16177	0.456977	-1.25369	0.262713	-1.07912	0.706183
	DYSF	1.38452	0.0678546	1.13442	0.479067	-1.09915	0.595729	2.00352	9.61514e-05	-1.22047	0.263491	-1.5218	0.0184466	1.44708	0.0380669	-1.2469	0.215582	1.76612	0.00141134	2.20217	9.39423e-06
	ISG15	1.41305	0.190518	1.03461	0.897492	-1.22456	0.443092	-1.44137	0.166324	-1.36578	0.237913	-1.73037	0.0378913	-2.03673	0.00707835	-1.26695	0.370353	-1.49126	0.130294	-1.17705	0.53714
	CCDC144A	2.06201	0.000535169	1.22581	0.330151	-1.28568	0.22963	-1.1841	0.419233	-1.68217	0.0128124	-2.65108	3.10745e-06	-2.44162	1.95917e-05	-1.57599	0.0296195	-1.45147	0.0748465	1.08579	0.694061
	UTP14C	-1.69048	0.0824428	1.09442	0.764963	1.25304	0.454674	1.25891	0.445474	1.8501	0.0418006	2.11824	0.0129932	2.12816	0.0124574	1.14493	0.653667	1.1503	0.642594	1.00469	0.987636
	KIAA0319	1.00648	0.969354	-1.24428	0.193932	-1.17173	0.346037	1.62474	0.00386069	-1.25234	0.18118	-1.17933	0.326841	1.61428	0.00436903	1.06191	0.721141	2.02163	2.81845e-05	1.90376	0.000127323
	MYL9	1.21807	0.355748	1.21992	0.351986	1.08263	0.71014	2.07517	0.000626542	1.00152	0.994325	-1.12511	0.580974	1.70365	0.012552	-1.12682	0.576056	1.70107	0.012793	1.91679	0.00229888
	IFI44	1.88394	0.00928297	1.26471	0.334761	-1.23788	0.380781	-1.18907	0.476936	-1.48962	0.101652	-2.33209	0.000505348	-2.24014	0.000924136	-1.56556	0.0656175	-1.50383	0.0937778	1.04105	0.86878
	IFI44L	2.16031	0.0148844	1.2864	0.425909	-1.36151	0.329267	-1.39363	0.294035	-1.67935	0.101219	-2.94128	0.000647818	-3.01068	0.000493139	-1.75144	0.076427	-1.79277	0.0649625	-1.0236	0.941226
	RNF24	1.39119	0.0760514	1.06529	0.733974	-1.1004	0.607204	1.85133	0.000934355	-1.30593	0.151505	-1.53087	0.022129	1.33075	0.124658	-1.17225	0.393151	1.73786	0.00298038	2.0372	0.000131484
	PADI2	-1.03017	0.879982	1.05365	0.790625	-1.27552	0.216371	1.62555	0.0135713	1.08544	0.677055	-1.23816	0.277825	1.67459	0.00880967	-1.34395	0.133165	1.54278	0.0275997	2.07342	0.000211704
	VSIG4	-1.34441	0.0710329	-1.05149	0.758769	1.37654	0.0500631	1.74899	0.000605462	1.27858	0.133973	1.85063	0.000168316	2.35136	1.71066e-07	1.44741	0.0234138	1.83904	0.000186921	1.27057	0.141031
	SLC7A11	1.25029	0.140131	1.23108	0.169595	1.20573	0.216412	2.02002	3.29721e-06	-1.0156	0.918477	-1.03696	0.810369	1.61564	0.00149467	-1.02103	0.890529	1.64084	0.00104067	1.67535	0.000632241
	TMEM158	1.92703	0.0181153	1.94437	0.0165772	1.72443	0.0496297	3.10608	4.39014e-05	1.009	0.974218	-1.11749	0.688573	1.61185	0.0847987	-1.12754	0.66488	1.59748	0.0907472	1.80123	0.0336159
	SNORA73B	2.31599	0.00285158	2.09655	0.008546	1.95543	0.017211	1.23435	0.454558	-1.10467	0.723614	-1.18439	0.547718	-1.87629	0.0253877	-1.07217	0.804482	-1.69851	0.059857	-1.58418	0.102194
	RNU11	1.72342	0.109906	-2.30563	0.0219702	1.11173	0.758071	1.48839	0.244984	-3.97357	0.000123687	-1.55022	0.195041	-1.15791	0.663026	2.56324	0.00943738	3.43167	0.000634195	1.3388	0.390668
	RNU4-2	2.40763	0.00579308	3.20827	0.000248676	2.11861	0.0183879	1.84287	0.0550675	1.33255	0.365524	-1.13642	0.687111	-1.30646	0.400186	-1.51433	0.190876	-1.74091	0.0807877	-1.14962	0.660784
	SNORD3B-1	1.54793	0.191102	1.30432	0.426636	1.45919	0.258186	-1.29813	0.435001	-1.18677	0.608389	-1.06081	0.859781	-2.00942	0.0368027	1.11873	0.737077	-1.69318	0.115117	-1.89422	0.055963
	RNVU1-18	2.03681	0.0034073	1.9317	0.0067184	1.22032	0.412876	-1.01827	0.940729	-1.05442	0.827006	-1.66908	0.0348067	-2.07402	0.00268613	-1.58295	0.0584315	-1.96699	0.00537332	-1.24261	0.371916
	RNVU1-7	2.05896	0.00691888	2.2376	0.00258921	1.20557	0.484839	-1.03241	0.905234	1.08676	0.755255	-1.70787	0.0451799	-2.12569	0.00482012	-1.85605	0.0206135	-2.31012	0.00174385	-1.24465	0.413711
	RNU1-3	2.04289	0.00450199	1.96573	0.00719393	1.20059	0.467481	-1.03989	0.876548	-1.03925	0.878211	-1.70157	0.034465	-2.12437	0.00274113	-1.63731	0.0498147	-2.04414	0.00447628	-1.24848	0.377888
	RNU1-2	2.0036	0.0048456	1.90447	0.00901327	1.18474	0.49221	-1.04019	0.873271	-1.05205	0.83685	-1.69118	0.0330999	-2.08412	0.00292109	-1.6075	0.0542078	-1.981	0.00559838	-1.23235	0.397463
	RNU1-1	2.01162	0.00412725	1.93985	0.00654142	1.20353	0.447333	-1.02419	0.921951	-1.037	0.881357	-1.67144	0.034952	-2.06029	0.00302056	-1.6118	0.0500113	-1.98677	0.00485135	-1.23264	0.391057
	FAM184B	-1.15105	0.622837	-1.61755	0.102483	-1.75052	0.058577	1.30179	0.338739	-1.40528	0.25767	-1.5208	0.165193	1.49843	0.151788	-1.08221	0.798924	2.1057	0.0104364	2.2788	0.00483683
	IGKV1-5	-1.07237	0.76429	1.37237	0.174036	-1.09196	0.70572	1.85918	0.00773006	1.47168	0.0971165	-1.01827	0.938079	1.99373	0.00304626	-1.49857	0.0823802	1.35473	0.192045	2.03014	0.00235534
	IGHV3-15	-1.22994	0.301564	1.09693	0.643066	-1.0092	0.963417	1.73065	0.00589397	1.34916	0.134643	1.21873	0.323304	2.12861	0.000155451	-1.10702	0.610419	1.57773	0.0219635	1.74658	0.00510143
	IGHV2-5	1.03252	0.898761	-1.14585	0.58855	-1.21541	0.438362	1.66277	0.0425877	-1.18312	0.504256	-1.25494	0.367208	1.6104	0.0575225	-1.0607	0.815093	1.90529	0.0102295	2.02095	0.0050738
	TRBV4-1	-1.82108	0.00101652	-1.91319	0.000374009	-1.53162	0.0191467	-2.575	2.40322e-07	-1.05057	0.787661	1.18899	0.343668	-1.41399	0.0596565	1.24912	0.223485	-1.34592	0.106153	-1.68123	0.004638
	TRAV24	1.43304	0.137704	-1.58521	0.0590563	1.01568	0.948884	1.18735	0.479256	-2.27167	0.000754846	-1.41091	0.155324	-1.20692	0.437496	1.61007	0.050867	1.8822	0.00951137	1.16902	0.519746
	IGLV2-14	-1.40607	0.105181	1.52797	0.0434569	-1.19158	0.404262	1.44105	0.0818779	2.14843	0.000274261	1.18	0.431462	2.02621	0.000782242	-1.8207	0.00432562	-1.06032	0.780146	1.71712	0.0100569
	IGLV2-11	-1.20188	0.341481	-1.04139	0.833577	-1.02194	0.910466	1.77794	0.00280684	1.15411	0.458502	1.17608	0.401395	2.13687	8.27326e-05	1.01904	0.922156	1.85153	0.00138298	1.81694	0.00192668
	IGLV1-51	-1.00733	0.981125	2.40986	0.00406691	-1.32919	0.357207	1.29989	0.393913	2.42751	0.00380821	-1.31953	0.370182	1.30941	0.381396	-3.20316	0.000149917	-1.85389	0.043401	1.7278	0.0763351
	IGLJ2	-1.35503	0.162745	1.64353	0.0218344	-1.08789	0.698074	1.46317	0.0791949	2.22704	0.000227522	1.24556	0.313117	1.98265	0.00163978	-1.78797	0.00732776	-1.12326	0.591115	1.59177	0.0320725
	IGKV3D-15	-1.35161	0.209862	1.21927	0.407333	-1.18565	0.477514	1.76444	0.017492	1.64798	0.0373841	1.13997	0.585915	2.38484	0.000287846	-1.44563	0.123783	1.44713	0.121512	2.09202	0.00202658
	IGKV3-15	-1.28579	0.218735	-1.01463	0.943277	-1.14203	0.51546	1.65427	0.0135884	1.26725	0.246534	1.12588	0.561929	2.12705	0.000218806	-1.12556	0.562444	1.67848	0.0111122	1.88923	0.00181862
	IGKV3-11	-1.17638	0.420271	1.09659	0.647076	1.00879	0.965352	1.87391	0.00180483	1.29	0.206347	1.18672	0.395622	2.20443	8.65836e-05	-1.08703	0.678553	1.70886	0.00774447	1.85759	0.00208734
	IGKV1-9	-1.58147	0.08	-2.01223	0.00763359	-1.41366	0.185421	1.20066	0.483467	-1.27238	0.359431	1.1187	0.66876	1.89881	0.0142847	1.42341	0.178557	2.416	0.000760567	1.69733	0.0429196
	IGKJ2	-1.50746	0.0595203	-1.0225	0.918164	-1.15603	0.503478	1.34872	0.166348	1.47429	0.0747551	1.304	0.223398	2.03315	0.0011007	-1.1306	0.571194	1.37907	0.13707	1.55917	0.040076
	IGKJ1	-1.22449	0.360387	1.30427	0.228671	-1.12298	0.599847	1.88493	0.00403202	1.59707	0.0342315	1.0904	0.696028	2.30808	0.000152587	-1.46466	0.0838651	1.4452	0.0943288	2.11673	0.000672786
	MZB1	-1.21697	0.421591	1.22672	0.402697	-1.30628	0.274123	1.76885	0.0194901	1.49289	0.100932	-1.07339	0.771988	2.15264	0.00169416	-1.60245	0.0535521	1.44193	0.133782	2.31062	0.000604738
	AHSP	1.97679	0.00496741	1.8385	0.0120662	2.15409	0.00155982	1.51136	0.0886783	-1.07522	0.76495	1.08969	0.723238	-1.30795	0.26841	1.17166	0.513672	-1.21645	0.419227	-1.42526	0.144048
	ETV7	1.78017	0.0415088	2.06171	0.0105337	-1.09098	0.758372	1.18678	0.545168	1.15815	0.603549	-1.94214	0.0189714	-1.50001	0.151774	-2.24929	0.00416342	-1.73723	0.0508633	1.29476	0.361432
	ADAMTSL4	1.37521	0.0727644	-1.0765	0.67826	-1.26196	0.190545	1.73292	0.00195092	-1.48041	0.0271702	-1.73546	0.00191526	1.26011	0.192484	-1.17228	0.371258	1.86549	0.000444226	2.18688	1.05181e-05
	PANX2	1.09776	0.648339	-1.07079	0.738099	-1.16993	0.443039	1.76118	0.00558058	-1.17547	0.429325	-1.2843	0.22134	1.60434	0.0206228	-1.09258	0.665259	1.88586	0.00189848	2.06046	0.000402466
	CD177	1.35297	0.381343	1.36657	0.365727	1.2493	0.519172	8.4372	6.3425e-10	1.01006	0.97687	-1.08298	0.817378	6.23608	1.11522e-07	-1.09387	0.794911	6.17398	1.30292e-07	6.75353	3.05368e-08
	PDCD1LG2	1.24986	0.376671	2.13324	0.00261554	-1.01471	0.953872	1.98238	0.0065873	1.70679	0.0335738	-1.26824	0.346141	1.58608	0.0668412	-2.16461	0.00215328	-1.0761	0.770249	2.01153	0.00551128
	MPIG6B	1.01661	0.945732	1.14429	0.577384	1.04571	0.853427	2.05648	0.00285207	1.1256	0.624831	1.02862	0.907153	2.02288	0.00356206	-1.09427	0.709498	1.79717	0.0152489	1.96659	0.00512616
	KREMEN1	1.60012	0.0372925	1.3947	0.140529	-1.08183	0.727542	2.45802	6.74942e-05	-1.14728	0.542652	-1.73106	0.0150581	1.53615	0.0571083	-1.50884	0.0684155	1.7624	0.0120273	2.65917	1.46823e-05
	RPPH1	1.74797	0.000719428	1.41132	0.0369356	2.00761	2.4344e-05	1.80585	0.000344445	-1.23854	0.195114	1.14854	0.401625	1.03311	0.843602	1.4225	0.032816	1.27955	0.135467	-1.11173	0.521241
	RSAD2	1.58692	0.121881	1.10216	0.744542	-1.26582	0.429754	-1.46791	0.198533	-1.43983	0.222054	-2.00877	0.0194632	-2.32946	0.00461629	-1.39514	0.264655	-1.61787	0.107052	-1.15965	0.619797
	MYADM	-1.00909	0.954329	-1.20481	0.238538	-1.0341	0.831993	1.76185	0.000338826	-1.19396	0.262148	-1.02478	0.876928	1.77788	0.000271824	1.16508	0.333778	2.12271	1.91507e-06	1.82194	0.00014713
	MGAM2	1.26663	0.219472	1.03907	0.842192	1.03379	0.862933	2.07239	0.000152427	-1.21901	0.303538	-1.22523	0.291254	1.63614	0.0104944	-1.00511	0.978893	1.99446	0.000333113	2.00465	0.000300701
	TDRD9	-1.19846	0.214486	-1.11438	0.457416	-1.02398	0.8708	1.66993	0.000425276	1.07545	0.618097	1.1704	0.280601	2.00134	1.90756e-06	1.08829	0.561513	1.86094	1.98465e-05	1.70996	0.000226865
	KCTD11	-2.19582	0.00371594	-1.21487	0.469463	-1.60977	0.0774469	-1.34545	0.270945	1.80746	0.0292136	1.36406	0.253701	1.63203	0.0716346	-1.32506	0.297182	-1.10749	0.705216	1.19645	0.507199
	PLB1	1.24073	0.283864	-1.04059	0.84333	1.45566	0.0620621	2.2977	3.55087e-05	-1.29109	0.204331	1.17323	0.427181	1.85189	0.00218996	1.51475	0.0390651	2.39096	1.47407e-05	1.57846	0.0232356
	MFSD6L	1.24803	0.243389	-1.02465	0.898241	-1.15991	0.436561	1.76439	0.00267999	-1.27879	0.195525	-1.4476	0.0518686	1.41374	0.0665514	-1.13201	0.515599	1.80787	0.00174721	2.04652	0.000156823
	GBP6	1.52048	0.0784441	1.97457	0.00424798	-1.12659	0.617037	1.23613	0.37356	1.29865	0.2717	-1.71296	0.0238275	-1.23003	0.384408	-2.22454	0.000781291	-1.59738	0.0489583	1.39262	0.16457
	MCEMP1	1.17153	0.45919	1.12436	0.583596	-1.18577	0.425991	1.69223	0.0138039	-1.04195	0.847558	-1.38916	0.124512	1.44447	0.0851044	-1.33323	0.178847	1.50506	0.0555456	2.0066	0.0011209
	TSPO2	2.06043	5.56909e-05	1.73016	0.00224788	1.72501	0.00237171	1.5962	0.00921479	-1.19089	0.328503	-1.19444	0.320234	-1.29083	0.153677	-1.00299	0.986695	-1.08393	0.652552	-1.0807	0.664555
	LINC00294	-1.32395	0.379317	-1.78863	0.0697428	-1.01953	0.951363	1.37439	0.314876	-1.35098	0.350901	1.29858	0.412849	1.81962	0.0600266	1.75436	0.0794367	2.45828	0.00490671	1.40124	0.286137
	B4GALNT3	-1.44992	0.182167	-1.69576	0.0579344	1.31262	0.327902	-1.22013	0.474757	-1.16955	0.574289	1.9032	0.0207717	1.18834	0.535728	2.22589	0.00404935	1.38982	0.237538	-1.60156	0.0904793
	SMIM24	1.69681	0.0149148	1.88695	0.00345245	2.33641	9.25247e-05	2.13753	0.00046763	1.11206	0.62443	1.37694	0.140251	1.25973	0.28716	1.23819	0.32442	1.1328	0.565331	-1.09304	0.681558
	LINC01270	1.25703	0.268165	-1.21655	0.343395	-1.06492	0.760911	1.77953	0.00522473	-1.52925	0.0399417	-1.33864	0.158037	1.41566	0.0919253	1.14239	0.519956	2.1649	0.00018444	1.89506	0.00195165
	KRT73	1.2745	0.257051	1.01403	0.948096	-1.21711	0.358842	-1.98133	0.00143741	-1.25686	0.285374	-1.5512	0.0402784	-2.5252	1.56899e-05	-1.23419	0.325758	-2.00913	0.00114545	-1.62789	0.0231733
	THSD1P1	1.58317	0.110908	1.06691	0.827334	1.42144	0.221339	2.58841	0.000632409	-1.48389	0.167283	-1.11378	0.696253	1.63495	0.0649652	1.3323	0.314308	2.42608	0.0013112	1.82098	0.0240722
	PEAK3	1.83072	0.0146263	1.10354	0.691184	-1.22692	0.410202	2.06457	0.00341462	-1.65894	0.0408883	-2.24614	0.00109572	1.12774	0.62668	-1.35396	0.222135	1.87085	0.0113742	2.53305	0.000176265
	RPL29P4	1.3342	0.327273	-1.27358	0.411434	2.22625	0.00653031	1.06692	0.825825	-1.69921	0.071716	1.6686	0.081819	-1.25051	0.447546	2.83531	0.000398478	1.35882	0.297702	-2.0866	0.0124303
	CLEC12B	1.45577	0.0627033	1.07741	0.711781	-1.19597	0.375337	1.77852	0.00431366	-1.35118	0.135725	-1.74106	0.00600015	1.2217	0.320718	-1.28855	0.209111	1.65074	0.0129582	2.12705	0.00018349
	LOC388572	1.24839	0.157952	-1.02192	0.890296	-1.30727	0.0885184	1.66376	0.00118591	-1.27575	0.12116	-1.63199	0.0018403	1.33272	0.0672435	-1.27923	0.117495	1.70022	0.000724317	2.17498	7.61968e-07
	RPSAP47	-1.18932	0.665453	-2.50076	0.0223025	-1.28641	0.529925	-1.3209	0.487642	-2.10268	0.0639152	-1.08164	0.844845	-1.11064	0.793581	1.94398	0.0974846	1.89322	0.111584	-1.02681	0.947395
	RPS26P6	-1.10661	0.699044	1.09439	0.73021	1.94467	0.0107986	1.44242	0.16099	1.21107	0.464623	2.152	0.00334818	1.5962	0.0739043	1.77694	0.0274752	1.31801	0.290418	-1.3482	0.251474
	XKRX	-1.33811	0.0557317	-1.40822	0.0244649	-1.20843	0.212481	-2.0502	2.80177e-06	-1.0524	0.738109	1.10732	0.503651	-1.53216	0.00554092	1.16534	0.315224	-1.45587	0.0145661	-1.69658	0.000570586
	RPL9P3	1.05534	0.818068	1.23451	0.362865	-1.14603	0.56163	1.88585	0.00558983	1.16978	0.498948	-1.20945	0.418814	1.78695	0.0113638	-1.41479	0.135764	1.5276	0.0615649	2.16123	0.00080659
	SLED1	1.26206	0.136575	-1.22295	0.198399	-1.38512	0.0374062	1.53845	0.00584436	-1.54343	0.00552978	-1.7481	0.000357675	1.219	0.204944	-1.13261	0.426562	1.88144	5.30066e-05	2.13094	1.31825e-06
	RPS26P8	-1.07297	0.795195	1.13953	0.62914	2.11213	0.00548305	1.46113	0.16035	1.22268	0.45809	2.26625	0.00241954	1.56775	0.0965905	1.85351	0.0217146	1.28222	0.356717	-1.44555	0.16992
	EEF1A1P24	1.2722	0.270807	1.8124	0.0043654	1.65982	0.0155809	-1.1048	0.664054	1.42462	0.0827208	1.30469	0.194237	-1.40553	0.130739	-1.09193	0.650594	-2.00235	0.00127773	-1.83377	0.00508247
	RPS28P7	-1.21361	0.608602	-1.02927	0.939164	1.25576	0.5469	-1.81472	0.114992	1.17909	0.663017	1.524	0.265075	-1.49531	0.287294	1.29252	0.497307	-1.7631	0.133658	-2.27885	0.0293658
	SYNDIG1L	2.07235	2.16092e-05	1.66417	0.00305405	1.06121	0.732174	1.64304	0.00395961	-1.24527	0.195133	-1.95282	9.0685e-05	-1.26129	0.171364	-1.56819	0.00865496	-1.01286	0.940101	1.54827	0.0109282
	SNORA57	2.56809	0.00708959	2.32557	0.0159793	2.59042	0.00656344	2.19537	0.0248342	-1.10428	0.776317	1.0087	0.980203	-1.16977	0.653461	1.11389	0.757299	-1.05931	0.86898	-1.17995	0.635564
	SNORD97	1.96388	1.47168e-05	1.35579	0.0510978	1.03964	0.803624	-1.02068	0.896016	-1.44851	0.0170694	-1.889	4.37275e-05	-2.0045	8.2314e-06	-1.3041	0.0885673	-1.38383	0.0375787	-1.06114	0.704557
	RPS3AP43	1.08824	0.685236	1.05647	0.792038	-1.67468	0.0146539	1.4938	0.0530319	-1.03007	0.886922	-1.82246	0.00449613	1.37267	0.126768	-1.76926	0.00684423	1.41395	0.0945151	2.50163	1.27206e-05
	LOC728178	2.09922	0.0111901	1.2279	0.48928	1.01153	0.969423	-1.07277	0.816447	-1.7096	0.0637687	-2.07529	0.0122326	-2.25198	0.0059477	-1.21391	0.512568	-1.31726	0.357836	-1.08514	0.786558
	FAM157A	1.47587	0.0191804	1.03709	0.82659	-1.20357	0.265018	1.83992	0.000243649	-1.42309	0.0337576	-1.77631	0.000547049	1.24667	0.184559	-1.24821	0.182303	1.77412	0.000560981	2.21447	1.72342e-06
	DEFA1B	-1.2962	0.330112	1.40878	0.198217	1.87416	0.0183592	-1.15738	0.583239	1.82606	0.0237899	2.42929	0.000861878	1.11995	0.670673	1.33034	0.283876	-1.63049	0.0664636	-2.16911	0.00365023
	CNTNAP3B	1.05908	0.823286	-1.69058	0.0412109	1.10214	0.70512	1.20076	0.476553	-1.79046	0.0235428	1.04065	0.876778	1.13377	0.625198	1.86325	0.015527	2.02998	0.0059061	1.08948	0.738751
	RPL21P105	1.33228	0.197361	1.33504	0.19074	2.217	0.00019252	1.36175	0.164721	1.00207	0.992383	1.66407	0.0149438	1.02212	0.920095	1.66063	0.0144861	1.02001	0.927051	-1.62805	0.0196565
	RPS26P25	-1.14332	0.597873	1.07853	0.765661	1.93374	0.00922068	1.60675	0.0613272	1.23311	0.409136	2.21089	0.00174835	1.83704	0.0165033	1.79294	0.0211151	1.48976	0.115655	-1.20351	0.464043
	RPS26P58	-1.17429	0.572595	1.23315	0.453267	2.2943	0.00252811	2.45894	0.00108413	1.44808	0.190129	2.69418	0.000366881	2.88752	0.000140596	1.86052	0.0228202	1.99404	0.0114977	1.07176	0.796336
	PLIN4	1.33999	0.0483241	-1.17784	0.269739	-1.14755	0.353342	1.70007	0.000342024	-1.57829	0.0020841	-1.53771	0.00370042	1.26871	0.108133	1.02639	0.860588	2.0024	2.80594e-06	1.95091	6.50298e-06
	CHP1P2	1.17814	0.29597	-1.08371	0.608375	-1.3684	0.0456488	1.54017	0.00588458	-1.27675	0.119361	-1.61217	0.0023381	1.30729	0.0874665	-1.26271	0.137215	1.66909	0.00108897	2.10757	2.00953e-06
	LOC729737	1.96751	0.00598002	1.2686	0.33398	-1.13072	0.617962	2.76062	3.7035e-05	-1.55092	0.0745978	-2.2247	0.00116367	1.40311	0.168647	-1.43444	0.142945	2.17611	0.00158064	3.12149	3.7645e-06
	RPS16P10	1.27823	0.440938	-1.01731	0.957702	-1.65307	0.140428	1.38249	0.306308	-1.30035	0.410274	-2.113	0.0262479	1.08157	0.801514	-1.62495	0.154952	1.40642	0.282022	2.28536	0.0135512
	RPSAP19	-1.31468	0.332783	-2.03818	0.011738	-1.28589	0.37335	-1.63184	0.0830533	-1.55032	0.120817	1.02239	0.937515	-1.24124	0.444437	1.58504	0.103126	1.24901	0.431529	-1.26904	0.399127
	SNORD3A	2.00312	0.00152684	1.62196	0.0273455	1.95349	0.00224991	1.08983	0.694729	-1.235	0.335555	-1.0254	0.908886	-1.83801	0.00548489	1.2044	0.396136	-1.48828	0.069662	-1.79248	0.00775294
	SNORD3B-2	1.76987	0.0677976	2.19042	0.0121286	2.78274	0.00105995	1.25131	0.473266	1.23761	0.495223	1.57228	0.147682	-1.41441	0.267357	1.27042	0.443827	-1.7505	0.073262	-2.22386	0.0105601
	SNORD3C	1.57002	0.160982	1.93737	0.0398631	2.48732	0.00462947	1.31828	0.390509	1.23398	0.513511	1.58426	0.152726	-1.19096	0.587076	1.28387	0.437397	-1.46961	0.231517	-1.88679	0.0484906
	SNORD3D	1.90033	0.0465398	1.86466	0.053394	2.13088	0.0190024	1.34246	0.361233	-1.01913	0.953149	1.12132	0.722582	-1.41556	0.281282	1.14277	0.679046	-1.38899	0.308347	-1.58729	0.152012
	SIGLEC14	1.14946	0.636986	-1.05157	0.864725	-1.50319	0.167411	1.69542	0.0736469	-1.20875	0.520695	-1.72786	0.063964	1.47497	0.187888	-1.42947	0.226197	1.78286	0.0500944	2.54855	0.00152833
	RPS4XP17	-1.11949	0.687075	-1.79684	0.0378798	-1.1999	0.515009	-2.07953	0.00995679	-1.60505	0.0946152	-1.07183	0.804828	-1.85757	0.0297119	1.49748	0.153315	-1.15733	0.61054	-1.73308	0.05332
	LINC02035	1.08707	0.742046	-1.21538	0.442122	-1.54201	0.0881317	1.49605	0.111981	-1.3212	0.27239	-1.67627	0.0419454	1.37622	0.207683	-1.26875	0.348888	1.81827	0.0183913	2.30692	0.000988003
	RPS18P5	-1.71562	0.0300411	-1.24996	0.368036	-1.0268	0.914905	1.47055	0.118635	1.37254	0.203739	1.67085	0.0390583	2.5229	0.000195108	1.21734	0.427433	1.83813	0.0139004	1.50996	0.0953588
	NPIPB5	1.36464	0.0802444	1.09378	0.614059	1.84105	0.00059103	2.2031	8.7305e-06	-1.24764	0.2131	1.34911	0.091761	1.61441	0.00699236	1.68319	0.00337282	2.0142	8.06608e-05	1.19665	0.311804
	LOC100132287	1.84633	0.00748331	1.19254	0.442801	-1.05503	0.815494	2.46599	8.20191e-05	-1.54823	0.0564598	-1.94793	0.00363578	1.33561	0.206132	-1.25816	0.316862	2.06785	0.0015157	2.60168	3.01769e-05
	FAM157B	1.29776	0.0801491	-1.01191	0.936673	-1.21955	0.182763	1.66797	0.000592505	-1.31321	0.0673578	-1.58268	0.00205557	1.28527	0.0919544	-1.2052	0.210261	1.68783	0.000440606	2.03417	1.86736e-06
	FCGR1CP	1.62558	0.0469289	1.76289	0.0204066	-1.06202	0.805687	2.04834	0.003361	1.08447	0.740073	-1.72639	0.0255496	1.26007	0.344285	-1.87222	0.0103218	1.16192	0.5392	2.17537	0.00147934
	LINC01001	1.68138	0.0130413	1.12544	0.572644	-1.11369	0.60743	2.15791	0.000236372	-1.49398	0.0550077	-1.87253	0.00273084	1.28342	0.232396	-1.25339	0.28103	1.91739	0.00185202	2.40324	2.78367e-05
	RPL39P34	1.94572	0.0347695	1.21786	0.544096	2.13677	0.0145973	1.05054	0.882374	-1.59765	0.128599	1.09819	0.749655	-1.85212	0.0519031	1.75453	0.0642421	-1.15927	0.650883	-2.03398	0.0231625
	MIR1248	1.60863	0.0660488	-1.15011	0.600965	-1.57552	0.0971281	-1.1437	0.618294	-1.85011	0.0185787	-2.53444	0.00052369	-1.8398	0.0206759	-1.36988	0.255217	1.00561	0.983605	1.37756	0.250262
	LOC100420515	1.18773	0.376902	-1.22485	0.29993	-1.55241	0.0252078	1.29028	0.190034	-1.45478	0.0550481	-1.84384	0.00182106	1.08635	0.669775	-1.26743	0.229418	1.5804	0.0190274	2.00305	0.000394184
	RAB1AP1	1.48048	0.0361603	1.14188	0.479296	-1.36615	0.0977668	1.409	0.067246	-1.29652	0.164932	-2.02256	0.000177648	-1.05073	0.791091	-1.55999	0.0181132	1.23392	0.261216	1.92491	0.000494238
	RTEL1P1	1.45958	0.0668169	-1.06119	0.77363	-1.49717	0.0508519	1.6582	0.0142134	-1.54889	0.0339654	-2.18524	0.000153758	1.13608	0.535966	-1.41084	0.0958822	1.75966	0.00615543	2.4826	1.06472e-05
	MIR4312	1.26028	0.194326	-1.0506	0.784418	-1.10455	0.581817	1.87982	0.000302781	-1.32405	0.116427	-1.39204	0.0644876	1.49159	0.0208227	-1.05135	0.782158	1.97494	0.000103215	2.07635	3.10352e-05
	MIR3605	1.07284	0.668059	-1.33163	0.0839932	-1.86893	0.000204038	1.0529	0.753439	-1.42862	0.0314802	-2.00506	3.63949e-05	-1.01894	0.909039	-1.4035	0.0464356	1.40207	0.0417478	1.9678	5.95829e-05
	PELATON	1.12304	0.536946	1.065	0.737543	-1.21234	0.305767	1.69663	0.00488149	-1.0545	0.777638	-1.36151	0.100704	1.51074	0.0280179	-1.29115	0.174052	1.59308	0.0131452	2.05689	0.000123655
	ASAP1-IT2	1.37271	0.0874303	-1.05207	0.784718	-1.27606	0.190266	1.81715	0.00124489	-1.44419	0.0474647	-1.75166	0.00254451	1.32377	0.128716	-1.2129	0.299903	1.91177	0.000463024	2.31879	5.71855e-06
	MIR4802	1.33775	0.075141	-1.11259	0.520077	-1.19637	0.280528	1.78794	0.000330719	-1.48837	0.0155463	-1.60045	0.00428803	1.33652	0.070415	-1.07531	0.66371	1.98924	2.37327e-05	2.13904	3.09433e-06
	CEP295NL	1.15758	0.38022	-1.13931	0.434791	-1.2414	0.195497	1.80194	0.00040098	-1.31885	0.0973092	-1.43703	0.0298999	1.55663	0.0077907	-1.08961	0.607753	2.05296	1.56459e-05	2.23693	1.34478e-06
	HIF1A-AS2	1.84107	0.00517168	1.1871	0.436253	-1.43025	0.111069	1.0706	0.758444	-1.5509	0.0430689	-2.63319	1.21015e-05	-1.71965	0.0130894	-1.69785	0.0177355	-1.10881	0.63947	1.53123	0.0580212
	LOC100996442	1.34877	0.0453208	1.06266	0.684405	-1.1354	0.395864	1.83122	5.13796e-05	-1.26925	0.110639	-1.53139	0.00436212	1.3577	0.040604	-1.20653	0.20928	1.72325	0.000269434	2.07916	9.66462e-07
	FAM157C	1.364	0.0474829	1.0448	0.779679	-1.24128	0.167806	1.70664	0.000641249	-1.30552	0.0887002	-1.6931	0.000776175	1.2512	0.152274	-1.29688	0.0971046	1.63347	0.00172494	2.11842	1.64575e-06
	FCF1P2	-1.06237	0.854651	-1.38434	0.326084	-1.44125	0.269724	2.25111	0.0132178	-1.30307	0.425001	-1.35663	0.357992	2.39151	0.00787766	-1.04111	0.903632	3.11631	0.000551265	3.24441	0.000347495
	LOC101927999	1.53707	0.0809699	-1.12035	0.644935	-1.23996	0.38324	1.6228	0.0493465	-1.72206	0.0274025	-1.90591	0.00887392	1.05577	0.825467	-1.10676	0.681004	1.81811	0.0152574	2.0122	0.00454906
	LOC101928344	1.28625	0.110714	1.05291	0.743927	-1.1675	0.326669	1.75329	0.000372343	-1.22161	0.204654	-1.50169	0.0100008	1.36311	0.049544	-1.22928	0.19103	1.66518	0.00122743	2.04697	5.63167e-06
	LOC101929817	2.02542	0.00208188	1.14506	0.556301	-1.0279	0.904988	2.14442	0.000873367	-1.76883	0.0127102	-2.08194	0.00137771	1.05875	0.802141	-1.17702	0.478892	1.87275	0.00610374	2.20425	0.000561559
	LOC101929828	1.33239	0.14926	-1.15675	0.465308	-1.57998	0.0221298	1.51061	0.0380469	-1.54123	0.0298732	-2.10515	0.000192821	1.13377	0.527329	-1.36589	0.119182	1.7474	0.0050505	2.38675	1.30232e-05
	LOC101930129	1.22596	0.288175	-1.12524	0.538726	-1.45812	0.0496309	1.57845	0.0172561	-1.3795	0.0936002	-1.78759	0.00248913	1.28752	0.187207	-1.29583	0.17752	1.77614	0.00273839	2.30156	1.40346e-05
	LOC102723777	1.68262	0.0292687	1.07109	0.774191	-1.12914	0.612407	1.9716	0.0044212	-1.57094	0.0582812	-1.89991	0.00721644	1.17175	0.504799	-1.20941	0.427366	1.84074	0.0104551	2.22621	0.000798691
	LOC102723872	1.25002	0.199712	-1.01157	0.947308	-1.33155	0.100183	1.75955	0.00115826	-1.26448	0.177506	-1.66446	0.00343296	1.40762	0.0492469	-1.31632	0.114586	1.77991	0.000916112	2.34293	9.96224e-07
	LOC105369214	1.97023	0.00556854	1.20611	0.445071	-1.18233	0.496444	2.09935	0.00242344	-1.63354	0.0443983	-2.32946	0.000556861	1.06554	0.794126	-1.42602	0.14872	1.74059	0.023137	2.48213	0.00020543
	LOC105369772	1.33816	0.216972	1.18063	0.481595	-1.19781	0.444438	-1.96819	0.00416644	-1.13343	0.595446	-1.60287	0.0455749	-2.63375	4.1523e-05	-1.41417	0.141971	-2.3237	0.000358895	-1.64315	0.0356286
	LOC105370355	1.40127	0.0888645	-1.04272	0.833409	-1.43059	0.0729032	1.53269	0.0311547	-1.46114	0.0559233	-2.00465	0.000478817	1.09378	0.650101	-1.37198	0.113355	1.59817	0.0180164	2.19266	7.9672e-05
	LOC105371981	1.2987	0.217249	-1.12316	0.58448	-1.33342	0.176146	1.97167	0.00130913	-1.45865	0.0750385	-1.73171	0.00972367	1.51819	0.0477234	-1.1872	0.420358	2.21451	0.000170164	2.62906	5.01572e-06
	LOC105372211	1.15028	0.35368	1.12507	0.434031	-1.4	0.0276684	1.50067	0.00677282	-1.02241	0.882847	-1.6104	0.00178813	1.30461	0.075591	-1.57511	0.00284324	1.33384	0.0537231	2.10095	9.59447e-07
	LOC105372578	1.19495	0.52324	1.34591	0.286858	1.08076	0.780716	2.3915	0.00176391	1.12633	0.669695	-1.10565	0.718806	2.00134	0.0128144	-1.24533	0.431434	1.77687	0.0391414	2.21279	0.00438128
	LOC105372801	1.30587	0.139501	1.01638	0.928495	-1.35778	0.0929747	1.62517	0.00700642	-1.28482	0.165048	-1.77307	0.00160561	1.24452	0.22311	-1.38002	0.0767415	1.59898	0.00912157	2.20662	1.23002e-05
	LOC105373582	2.01745	0.00302519	2.05263	0.00237417	-1.11034	0.659014	1.43388	0.128212	1.01744	0.941637	-2.24005	0.000657742	-1.40698	0.148746	-2.27912	0.00050054	-1.43152	0.129151	1.5921	0.0496979
	LOC105375112	1.33701	0.0598028	1.03394	0.828798	-1.15232	0.358467	1.78478	0.000172736	-1.29312	0.0956964	-1.54067	0.00510199	1.3349	0.0609893	-1.19143	0.256554	1.72619	0.000400438	2.05665	2.95144e-06
	LOC105376333	2.38286	0.000374974	1.0489	0.845461	-1.30205	0.282203	2.63423	7.21511e-05	-2.27177	0.000771473	-3.10261	3.64496e-06	1.10549	0.679946	-1.36572	0.203946	2.51142	0.000160061	3.42989	4.60052e-07
	LOC105376568	1.29802	0.335282	-1.36721	0.248357	-1.06264	0.822461	1.98284	0.011409	-1.77466	0.0342079	-1.37933	0.234849	1.5276	0.117267	1.28661	0.352325	2.71097	0.000229956	2.10706	0.00587942
	LOC105376781	1.25617	0.1759	-1.02374	0.889285	-1.32586	0.0942573	1.61734	0.00432098	-1.28599	0.135516	-1.66551	0.00247211	1.28752	0.133565	-1.29512	0.124991	1.65573	0.00276304	2.14437	5.98526e-06
	RN7SKP185	1.06781	0.79862	1.26606	0.349751	-1.58908	0.0827881	-1.22922	0.433785	1.18566	0.500467	-1.69683	0.0480267	-1.31257	0.303116	-2.01186	0.007806	-1.55627	0.0881828	1.29275	0.348198
	RNU6-761P	1.47525	0.033672	-1.38024	0.0838125	-1.23425	0.256217	1.08464	0.659682	-2.03619	0.000121354	-1.82082	0.00112527	-1.36013	0.0930255	1.11828	0.550581	1.49706	0.0304447	1.33871	0.11567
	PCF11-AS1	1.52123	0.0355304	1.02806	0.89213	-1.47435	0.0668086	-1.43914	0.0899571	-1.47971	0.0489149	-2.24282	9.45543e-05	-2.18925	0.000188625	-1.51572	0.0489849	-1.47952	0.0673795	1.02447	0.913113
	SEPTIN14P23	1.6129	0.00634613	1.29906	0.139503	1.29853	0.138667	2.08862	1.8133e-05	-1.24159	0.203084	-1.24209	0.200462	1.29495	0.116202	-1.0004	0.998131	1.6078	0.00436147	1.60845	0.00417046
	LOC107984755	1.49214	0.422538	-2.35701	0.0858137	1.56329	0.370582	2.69954	0.0465686	-3.51699	0.01174	1.04768	0.925628	1.80917	0.234761	3.68468	0.00896902	6.36283	0.000208963	1.72683	0.273582
	LOC107986495	1.41794	0.0380152	1.20387	0.271716	1.08949	0.612563	2.21486	1.63236e-06	-1.17781	0.326387	-1.30147	0.115054	1.56203	0.00646474	-1.10498	0.551647	1.83978	0.000206437	2.03293	1.65586e-05
	SNORA79B	2.10876	0.00350259	2.42327	0.000524301	1.72343	0.0332314	1.40257	0.186839	1.14914	0.583905	-1.22359	0.427368	-1.5035	0.109637	-1.40608	0.179549	-1.72773	0.0317284	-1.22876	0.419165
	SNORA77B	1.95617	0.0232515	1.14892	0.656373	-1.1919	0.590156	1.75616	0.0599004	-1.70261	0.0650189	-2.33157	0.00527027	-1.11389	0.694477	-1.36941	0.324913	1.52853	0.146356	2.09318	0.0161002
	LOC112267861	1.64724	0.00456455	1.06217	0.731978	-1.22974	0.240521	1.91812	0.000213711	-1.55083	0.0126329	-2.02568	6.07829e-05	1.16444	0.386449	-1.30619	0.129459	1.80585	0.000779428	2.35878	1.08466e-06
	LOC112268254	1.4396	0.133009	1.21306	0.426424	-1.18601	0.485268	2.53948	0.000108985	-1.18675	0.478479	-1.70738	0.0278278	1.76402	0.0178215	-1.43869	0.13525	2.09345	0.00207054	3.01184	4.98695e-06
	MIR12122	1.45736	0.0204255	1.04542	0.786959	-1.23925	0.197611	1.68213	0.00128426	-1.39405	0.0402757	-1.80604	0.000317005	1.15423	0.367411	-1.29553	0.118894	1.60905	0.00314616	2.08458	6.81094e-06
