# Supplementary material for: Circulating RNA Markers Associated with Adenoma–Carcinoma Sequence in Colorectal Cancer
Source: Int J Mol Sci. 2025 Feb 11;26(4):1518. doi: 10.3390/ijms26041518 (PMC11855670; doi:10.3390/ijms26041518)
Supplement: Supplementary file 1 [file ijms-26-01518-s001.zip › Table S10.xlsx]

## Sheet: Table S10
	Table S10. Primers and Probes used for qPCR in this study
	Genes		Sequences
	GAPDH	Forward primer	5’-CCATCTTCCAGGAGCGAGATCC-3’
		Probe	5’-FAM-TGCTGGCGCTGAGTACGTCGTGGA-BHQ1-3’
		Reverse primer	5’-CACTGGCGTCTTCACCACCAT-3’
	FCGR1A	Forward primer	5’-GCTGCCACAGAGGATGGAAATG-3’
		Probe	5’-FAM-CTGAGTTGGAGCTTCAAGTGCTTG-BHQ1-3’
		Reverse primer	5’-GTGAACACTGTTCTCTGGGTGAC-3’
	MPO	Forward primer	5’-ATGTCACTGATGTGCTGACGCC-3’
		Probe	5’-FAM-AATGTGGTTGTCCAAGTCAAGCGGC-BHQ1-3’
		Reverse primer	5’-ACAAATACCGCACCATCACCG-3’
