# Supplementary material for: Circulating RNA Markers Associated with Adenoma–Carcinoma Sequence in Colorectal Cancer
Source: Int J Mol Sci. 2025 Feb 11;26(4):1518. doi: 10.3390/ijms26041518 (PMC11855670; doi:10.3390/ijms26041518)
Supplement: Supplementary file 1 [file ijms-26-01518-s001.zip › Table S2.xlsx]

## Sheet: Table S2
	Table S2. The 24 Circulating Transcripts that are differentiated in NDC vs. HC
	Gene_Symbol	NDC vs. Control		Description	gene_biotype
		Log2 FC	p-value
	IFI27	6.39388	8.5 × 10-7	interferon alpha inducible protein 27	protein_coding
	SNORA57	2.56809	7.1 × 10-3	small nucleolar RNA, H/ACA box 57	snoRNA
	RNU4-2	2.40763	5.8 × 10-3	RNA, U4 small nuclear 2	snRNA
	LOC105376333	2.38286	3.7 × 10-4	uncharacterized LOC105376333	transcribed_pseudogene
	SNORA73B	2.31599	2.9 × 10-3	small nucleolar RNA, H/ACA box 73B	snoRNA
	IFI44L	2.16031	1.5 × 10-2	interferon induced protein 44 like	protein_coding
	SNORA79B	2.10876	3.5 × 10-3	small nucleolar RNA, H/ACA box 79B	snoRNA
	SNORA73A	2.10681	1.2 × 10-2	small nucleolar RNA, H/ACA box 73A	snoRNA
	LOC728178	2.09922	1.1 × 10-2	uncharacterized LOC728178	lncRNA
	SYNDIG1L	2.07235	2.2 × 10-5	synapse differentiation inducing 1 like	protein_coding
	TUBB2A	2.07185	2.8 × 10-2	tubulin beta 2A class IIa	protein_coding
	CCDC144A	2.06201	5.4 × 10-4	coiled-coil domain containing 144A	protein_coding
	TSPO2	2.06043	5.6 × 10-5	translocator protein 2	protein_coding
	RNVU1-7	2.05896	6.9 × 10-3	RNA, variant U1 small nuclear 7	snRNA
	RNU1-3	2.04289	4.5 × 10-3	RNA, U1 small nuclear 3	snRNA
	RNVU1-18	2.03681	3.4 × 10-3	RNA, variant U1 small nuclear 18	snRNA
	LOC101929817	2.02542	2.1 × 10-3	uncharacterized LOC101929817	pseudogene
	LOC105373582	2.01745	3.0 × 10-3	uncharacterized LOC105373582, transcript variant X2	lncRNA
	RNU1-4	2.01636	4.4 × 10-3	RNA, U1 small nuclear 4	snRNA
	RNU1-1	2.01162	4.1 × 10-3	RNA, U1 small nuclear 1	snRNA
	RNU1-2	2.0036	4.8 × 10-3	RNA, U1 small nuclear 2	snRNA
	SNORD3A	2.00312	1.5 × 10-3	small nucleolar RNA, C/D box 3A	snoRNA
	FOLR3	-2.01907	2.3 × 10-2	folate receptor gamma	protein_coding
	KCTD11	-2.19582	3.7 × 10-3	potassium channel tetramerization domain containing 11	protein_coding
