# Supplementary material for: Circulating RNA Markers Associated with Adenoma–Carcinoma Sequence in Colorectal Cancer
Source: Int J Mol Sci. 2025 Feb 11;26(4):1518. doi: 10.3390/ijms26041518 (PMC11855670; doi:10.3390/ijms26041518)
Supplement: Supplementary file 1 [file ijms-26-01518-s001.zip › Table S3.xlsx]

## Sheet: Table S3
	Table S3. The 14 Circulating Transcripts that are differentiated in NA vs. NDC
	Gene_Symbol	NA vs. NDC		Description	gene_biotype
		Log2 FC	p-value
	IGLC3	3.04035	2.0 × 10-5	immunoglobulin lambda constant 3 (Kern-Oz+ marker)	C_region
	IGHG1	2.9046	6.8 × 10-4	immunoglobulin heavy constant gamma 1 (G1m marker)	C_region
	IGLV1-51	2.42751	3.8 × 10-3	immunoglobulin lambda variable 1-51	V_segment
	RNY1	2.33509	7.1 × 10-3	RNA, Ro60-associated Y1	Y_RNA
	IGLJ2	2.22704	2.3 × 10-4	immunoglobulin lambda joining 2	J_segment
	IGLV2-14	2.14843	2.7 × 10-4	immunoglobulin lambda variable 2-14	V_segment
	IGLC2	2.12311	7.7 × 10-4	immunoglobulin lambda constant 2	C_region
	DEFA4	2.08948	1.2 × 10-2	defensin alpha 4, a family of antimicrobial and cytotoxic peptides thought to be involved in host defens	protein_coding
	RNU6-761P	-2.03619	1.2 × 10-4	RNA, U6 small nuclear 761, pseudogene	pseudogene
	IFI27	-2.1713	4.0 × 10-2	interferon alpha inducible protein 27	protein_coding
	TRAV24	-2.27167	7.5 × 10-4	T cell receptor alpha variable 24	V_segment
	LOC105376333	-2.27177	7.7 × 10-4	uncharacterized LOC105376333	transcribed_pseudogene
	LOC107984755	-3.51699	1.2 × 10-2	uncharacterized LOC107984755	lncRNA
	RNU11	-3.97357	1.2 × 10-4	RNA, U11 small nuclear	snRNA
