# Supplementary material for: Circulating RNA Markers Associated with Adenoma–Carcinoma Sequence in Colorectal Cancer
Source: Int J Mol Sci. 2025 Feb 11;26(4):1518. doi: 10.3390/ijms26041518 (PMC11855670; doi:10.3390/ijms26041518)
Supplement: Supplementary file 1 [file ijms-26-01518-s001.zip › Table S4.xlsx]

## Sheet: Table S4
	Table S4. The 17 Circulating Transcripts that are differentiated in AA vs. NA
	Gene_Symbol	AA vs. NA		Description	gene_biotype
		Log2 FC	p-value
	LOC107984755	3.68468	9.0 × 10-3	uncharacterized LOC107984755	lncRNA
	RPL29P4	2.83531	4.0 × 10-4	ribosomal protein L29 pseudogene 4	pseudogene
	RNU11	2.56324	9.4 × 10-3	RNA, U11 small nuclear	snRNA
	B4GALNT3	2.22589	4.0 × 10-3	beta-1,4-N-acetyl-galactosaminyltransferase 3	protein_coding
	FCGR1A	-2.0005	3.5 × 10-3	Fc fragment of IgG receptor Ia	protein_coding
	S100P	-2.01178	4.1 × 10-2	S100 calcium binding protein P	protein_coding
	RN7SKP185	-2.01186	7.8 × 10-3	RN7SK pseudogene 185	pseudogene
	IGHG1	-2.08892	1.9 × 10-2	immunoglobulin heavy constant gamma 1 (G1m marker)	C_region
	PDCD1LG2	-2.16461	2.2 × 10-3	programmed cell death 1 ligand 2	protein_coding
	IGLC3	-2.16624	3.0 × 10-3	immunoglobulin lambda constant 3 (Kern-Oz+ marker)	C_region
	GBP6	-2.22454	7.8 × 10-4	guanylate binding protein family member 6	protein_coding
	ETV7	-2.24929	4.2 × 10-3	ETS variant transcription factor 7	protein_coding
	LOC105373582	-2.27912	5.0 × 10-4	uncharacterized LOC105373582, transcript variant X2	lncRNA
	RNY1	-2.62941	2.1 × 10-3	RNA, Ro60-associated Y1	Y_RNA
	HBA1	-2.85101	3.1 × 10-2	hemoglobin subunit alpha 1	protein_coding
	HBA2	-3.10901	2.0 × 10-2	hemoglobin subunit alpha 2	protein_coding
	IGLV1-51	-3.20316	1.5 × 10-4	immunoglobulin lambda variable 1-51	V_segment
