# Supplementary material for: Circulating RNA Markers Associated with Adenoma–Carcinoma Sequence in Colorectal Cancer
Source: Int J Mol Sci. 2025 Feb 11;26(4):1518. doi: 10.3390/ijms26041518 (PMC11855670; doi:10.3390/ijms26041518)
Supplement: Supplementary file 1 [file ijms-26-01518-s001.zip › Table S5.xlsx]

## Sheet: Table S5
	Table S5. The 86 Circulating Transcripts that are differentiated in CRC vs. AA
	Gene_Symbol	CRC vs. AA		Description	gene_biotype
		Log3 FC	p-value
	CD177	6.75353	3.05368e-08	glycosyl-phosphatidylinositol (GPI)-linked cell surface glycoprotein that plays a role in neutrophil activation	protein_coding
	FOLR3	3.6774	2.64323e-05	folate receptor gamma	protein_coding
	LOC105376333	3.42989	4.60052e-07	uncharacterized LOC105376333	transcribed_pseudogene
	FCF1P2	3.24441	0.000347495	FCF1 pseudogene 2	transcribed_pseudogene
	LOC729737	3.12149	3.7645e-06	uncharacterized LOC729737	lncRNA
	LOC112268254	3.01184	4.98695e-06	uncharacterized LOC112268254	lncRNA
	KREMEN1	2.65917	1.46823e-05	kringle containing transmembrane protein 1	protein_coding
	LOC105371981	2.62906	5.01572e-06	uncharacterized LOC105371981	lncRNA
	LOC100132287	2.60168	3.01769e-05	uncharacterized LOC100132287	lncRNA
	IGHA1	2.56701	0.000834109	immunoglobulin heavy constant alpha 1	C_region
	SIGLEC14	2.54855	0.00152833	sialic acid binding Ig like lectin 14	protein_coding
	PEAK3	2.53305	0.000176265	PEAK family member 3	protein_coding
	RPS3AP43	2.50163	1.27206e-05	RPS3A pseudogene 43	pseudogene
	RTEL1P1	2.4826	1.06472e-05	regulator of telomere elongation helicase 1 pseudogene 1	pseudogene
	LOC105369214	2.48213	0.00020543	uncharacterized LOC105369214	protein_coding
	IGHA2	2.43622	0.000518575	immunoglobulin heavy constant alpha 2 (A2m marker)	C_region
	JCHAIN	2.41654	0.000558016	joining chain of multimeric IgA and IgM	protein_coding
	IGHG2	2.4145	0.00166861	immunoglobulin heavy constant gamma 2 (G2m marker)	C_region
	LINC01001	2.40324	2.78367e-05	long intergenic non-protein coding RNA 1001	lncRNA
	LOC101929828	2.38675	1.30232e-05	uncharacterized LOC101929828, transcript variant X1	lncRNA
	FTH1P7	2.37162	6.38304e-06	ferritin heavy chain 1 pseudogene 7	pseudogene
	LOC112267861	2.35878	1.08466e-06	uncharacterized LOC112267861, transcript variant X5	lncRNA
	LOC102723872	2.34293	9.96224e-07	uncharacterized LOC102723872, transcript variant X1	lncRNA
	ASAP1-IT2	2.31879	5.71855e-06	ASAP1 intronic transcript 2	lncRNA
	MZB1	2.31062	0.000604738	marginal zone B and B1 cell specific protein	protein_coding
	LINC02035	2.30692	0.000988003	long intergenic non-protein coding RNA 2035	lncRNA
	LOC101930129	2.30156	1.40346e-05	uncharacterized LOC101930129, transcript variant X1	lncRNA
	RPS16P10	2.28536	0.0135512	ribosomal protein S16 pseudogene 10	pseudogene
	CACNA1E	2.2833	4.53259e-07	calcium voltage-gated channel subunit alpha1 E	protein_coding
	FAM184B	2.2788	0.00483683	family with sequence similarity 184 member B	protein_coding
	ALPL	2.27027	0.000263359	alkaline phosphatase, biomineralization associated	protein_coding
	CEP295NL	2.23693	1.34478e-06	CEP295 N-terminal like	protein_coding
	LOC102723777	2.22621	0.000798691	uncharacterized LOC102723777	pseudogene
	FAM157A	2.21447	1.72342e-06	family with sequence similarity 157 member A	lncRNA
	LOC105372578	2.21279	0.00438128	uncharacterized LOC105372578, transcript variant X1	lncRNA
	LOC105372801	2.20662	1.23002e-05	uncharacterized LOC105372801	lncRNA
	LOC101929817	2.20425	0.000561559	uncharacterized LOC101929817	pseudogene
	DYSF	2.20217	9.39423e-06	dysferlin	protein_coding
	LOC105370355	2.19266	7.9672e-05	uncharacterized LOC105370355	lncRNA
	ADAMTSL4	2.18688	1.05181e-05	ADAMTS like 4	protein_coding
	FCGR1CP	2.17537	0.00147934	Fc fragment of IgG receptor Ic, pseudogene	transcribed_pseudogene
	LOC388572	2.17498	7.61968e-07	uncharacterized LOC388572	lncRNA
	RPL9P3	2.16123	0.00080659	ribosomal protein L9 pseudogene 3	pseudogene
	LOC105376781	2.14437	5.98526e-06	uncharacterized LOC105376781, transcript variant X1	lncRNA
	MIR4802	2.13904	3.09433e-06	microRNA 4802	miRNA
	SLED1	2.13094	1.31825e-06	proteoglycan 3, pro eosinophil major basic protein 2 pseudogene	transcribed_pseudogene
	CLEC12B	2.12705	0.00018349	C-type lectin domain family 12 member B	protein_coding
	IGKC	2.12693	0.00108285	immunoglobulin kappa constant	C_region
	FAM157C	2.11842	1.64575e-06	family with sequence similarity 157 member C	lncRNA
	IGKJ1	2.11673	0.000672786	immunoglobulin kappa joining 1	J_segment
	FTH1P10	2.1152	0.000153181	ferritin heavy chain 1 pseudogene 10	pseudogene
	CHP1P2	2.10757	2.00953e-06	CHP1 pseudogene 2	transcribed_pseudogene
	LOC105376568	2.10706	0.00587942	uncharacterized LOC105376568, transcript variant X1	lncRNA
	LOC105372211	2.10095	9.59447e-07	uncharacterized LOC105372211	lncRNA
	BCL6	2.09488	8.86355e-06	BCL6 transcription repressor	protein_coding
	SNORA77B	2.09318	0.0161002	small nucleolar RNA, H/ACA box 77B	snoRNA
	IGKV3D-15	2.09202	0.00202658	immunoglobulin kappa variable 3D-15 (gene/pseudogene)	V_segment
	MIR12122	2.08458	6.81094e-06	microRNA 12122	miRNA
	LOC100996442	2.07916	9.66462e-07	uncharacterized LOC100996442, transcript variant X14	misc_RNA
	MIR4312	2.07635	3.10352e-05	microRNA 4312	miRNA
	PADI2	2.07342	0.000211704	peptidyl arginine deiminase 2	protein_coding
	PANX2	2.06046	0.000402466	pannexin 2	protein_coding
	PELATON	2.05689	0.000123655	plaque enriched lncRNA in atherosclerotic and inflammatory bowel macrophage regulation	protein_coding
	LOC105375112	2.05665	2.95144e-06	putative protein FAM157B, transcript variant X4	protein_coding
	LOC101928344	2.04697	5.63167e-06	uncharacterized LOC101928344, transcript variant X1	lncRNA
	MFSD6L	2.04652	0.000156823	major facilitator superfamily domain containing 6 like	protein_coding
	RNF24	2.0372	0.000131484	ring finger protein 24	protein_coding
	FCGR1A	2.03436	0.00275269	Fc fragment of IgG receptor Ia	protein_coding
	FAM157B	2.03417	1.86736e-06	family with sequence similarity 157 member B	lncRNA
	LOC107986495	2.03293	1.65586e-05	uncharacterized LOC107986495	lncRNA
	IGKV1-5	2.03014	0.00235534	immunoglobulin kappa variable 1-5	V_segment
	IGHV2-5	2.02095	0.0050738	immunoglobulin heavy variable 2-5	V_segment
	LOC101927999	2.0122	0.00454906	putative uncharacterized protein FLJ44672	transcribed_pseudogene
	PDCD1LG2	2.01153	0.00551128	programmed cell death 1 ligand 2	protein_coding
	MCEMP1	2.0066	0.0011209	mast cell expressed membrane protein 1	protein_coding
	MGAM2	2.00465	0.000300701	maltase-glucoamylase 2 (putative)	protein_coding
	MYO10	2.00427	6.9524e-05	myosin X	protein_coding
	LOC100420515	2.00305	0.000394184	CTD nuclear envelope phosphatase 1 pseudogene	pseudogene
	RPL39P34	-2.03398	0.0231625	ribosomal protein L39 pseudogene 34	pseudogene
	RPL29P4	-2.0866	0.0124303	ribosomal protein L29 pseudogene 4	pseudogene
	DEFA1	-2.15969	0.00384439	defensin alpha 1	protein_coding
	DEFA1B	-2.16911	0.00365023	defensin alpha 1B	protein_coding
	DEFA3	-2.19481	0.00625012	defensin alpha 3	protein_coding
	SNORD3B-2	-2.22386	0.0105601	small nucleolar RNA, C/D box 3B-2	snoRNA
	RPS28P7	-2.27885	0.0293658	ribosomal protein S28 pseudogene 7	pseudogene
	IFI27	-2.86934	0.00515155	interferon alpha inducible protein 27	protein_coding
