# Supplementary material for: Circulating RNA Markers Associated with Adenoma–Carcinoma Sequence in Colorectal Cancer
Source: Int J Mol Sci. 2025 Feb 11;26(4):1518. doi: 10.3390/ijms26041518 (PMC11855670; doi:10.3390/ijms26041518)
Supplement: Supplementary file 1 [file ijms-26-01518-s001.zip › Table S6.xlsx]

## Sheet: Table S6
	Table S6. The description of the top 13 genes among 187 DEGs in the ACS
	Gene_Symbol	Description	gene_biotype
	CD177	glycosyl-phosphatidylinositol (GPI)-linked cell surface glycoprotein that plays a role in neutrophil activation	protein_coding
	IFI27	interferon alpha inducible protein 27	protein_coding
	RNU11	RNA, U11 small nuclear	snRNA
	LOC107984755	uncharacterized LOC107984755	lncRNA
	RPS28P7	ribosomal protein S28 pseudogene 7	pseudogene
	DEFA4	defensin alpha 4, a family of antimicrobial and cytotoxic peptides thought to be involved in host defens, neutrophil defensin 4 or HNP4, is a human defensin	protein_coding
	MPO	peroxidase enzyme, most abundantly expressed in neutrphil granulocytes	protein_coding
	DEFA3	defensin alpha 3, a family of antimicrobial and cytotoxic peptides thought to be involved in host defens, neutrophil defensin 3 or HNP3, is a human defensin	protein_coding
	DEFA1	defensin alpha 1, a family of antimicrobial and cytotoxic peptides thought to be involved in host defensin, neutrophil defensin 1 or HNP1, is a human defensin	protein_coding
	DEFA1B	defensin alpha 1B, a family of antimicrobial and cytotoxic peptides thought to be involved in host defensin	protein_coding
	RPS26P6	Ribosomal Protein S26 Pseudogene 6	pseudogene
	RPS26P8	Ribosomal Protein S26 Pseudogene 8	pseudogene
	RPS26	Ribosomal Protein S26	protein_coding
