# Supplementary material for: Circulating RNA Markers Associated with Adenoma–Carcinoma Sequence in Colorectal Cancer
Source: Int J Mol Sci. 2025 Feb 11;26(4):1518. doi: 10.3390/ijms26041518 (PMC11855670; doi:10.3390/ijms26041518)
Supplement: Supplementary file 1 [file ijms-26-01518-s001.zip › Table S7.xlsx]

## Sheet: Table S7
	Table S7. Protein-Protein Interaction score.
	Node 1	Node 2	Combined interaction score
	IFA27	SIGLEC1	0.551
	FCGR1A	SIGLEC1	0.673
	FCGR1A	MPO	0.655
	DEFA4	MPO	0.848
	DEFA3	MPO	0.559
	DEFA1	MPO	0.559
	DEFA1B	MPO	0.5
	CD177	MPO	0.551
