# Supplementary material for: Circulating RNA Markers Associated with Adenoma–Carcinoma Sequence in Colorectal Cancer
Source: Int J Mol Sci. 2025 Feb 11;26(4):1518. doi: 10.3390/ijms26041518 (PMC11855670; doi:10.3390/ijms26041518)
Supplement: Supplementary file 1 [file ijms-26-01518-s001.zip › Table S8.xlsx]

## Sheet: Table S8
	Table S8. Associated genes of GO terms during ACS of CRC
	Gene Ontology Term	Associated Genes Found	GOGroups	% Associated Genes	Nr. Genes
	cytosolic small ribosomal subunit	[HBA1, ISG15, RPS18P5, RPS26]	Group0	7.40741	4
	humoral immune response	[C1QA, DEFA1, DEFA3, DEFA4, IGHA1, IGHA2, IGHG1, IGHG2, IGHV2-5, IGHV3-15, IGKC, IGLC1, IGLC2, IGLC3, JCHAIN, VSIG4]	Group1	4.53258	16
	IgA immunoglobulin complex	[IGHA1, IGHA2, IGKC, IGLC1, IGLC3, JCHAIN]	Group1	54.5455	6
	immunoglobulin complex, circulating	[IGHA1, IGHA2, IGHG1, IGHG2, IGHV2-5, IGHV3-15, IGKC, IGLC1, IGLC2, IGLC3, JCHAIN]	Group1	11.7021	11
	lymphocyte mediated immunity	[BCL6, C1QA, CLEC12B, FCGR1A, IGHA1, IGHA2, IGHG1, IGHG2, IGHV2-5, IGHV3-15, IGKC, IGLC1, IGLC2, IGLC3, RSAD2, TUBB2A]	Group1	4.08163	16
	complement activation	[C1QA, IGHA1, IGHA2, IGHG1, IGHG2, IGHV2-5, IGHV3-15, IGKC, IGLC1, IGLC2, IGLC3, VSIG4]	Group1	7.74194	12
	defense response to bacterium	[DEFA1, DEFA3, DEFA4, FCGR1A, GBP6, IGHA1, IGHA2, IGHG1, IGHG2, IGHV2-5, IGHV3-15, IGKC, IGLC1, IGLC2, IGLC3, ISG15, JCHAIN, MPO]	Group1	4.33735	18
	immunoglobulin mediated immune response	[BCL6, C1QA, FCGR1A, IGHA1, IGHA2, IGHG1, IGHG2, IGHV2-5, IGHV3-15, IGKC, IGLC1, IGLC2, IGLC3]	Group1	5.70175	13
	regulation of B cell activation	[BCL6, IGHA1, IGHA2, IGHG1, IGHG2, IGHV2-5, IGHV3-15, IGKC, IGLC1, IGLC2, IGLC3, MZB1]	Group1	5.24017	12
	phagocytosis, engulfment	[FCGR1A, IGHA1, IGHA2, IGHG1, IGHG2, IGHV2-5, IGHV3-15, IGKC, IGLC1, IGLC2, IGLC3]	Group1	7.33333	11
	IgA immunoglobulin complex	[IGHA1, IGHA2, IGKC, IGLC1, IGLC3, JCHAIN]	Group2	54.5455	6
	immunoglobulin complex, circulating	[IGHA1, IGHA2, IGHG1, IGHG2, IGHV2-5, IGHV3-15, IGKC, IGLC1, IGLC2, IGLC3, JCHAIN]	Group2	11.7021	11
	positive regulation of respiratory burst	[IGHA1, IGHA2, JCHAIN]	Group2	27.2727	3
	glomerular filtration	[IGHA1, IGHA2, JCHAIN]	Group2	9.375	3
	defense response to fungus	[DEFA1, DEFA3, DEFA4, MPO]	Group2	6.45161	4
	innate immune response in mucosa	[DEFA1, DEFA3, DEFA4]	Group2	10	3
	monomeric IgA immunoglobulin complex	[IGHA1, IGHA2, JCHAIN]	Group2	75	3
	antibacterial humoral response	[DEFA1, DEFA3, DEFA4, IGHA1, IGHA2, JCHAIN]	Group2	8.82353	6
	phagocytosis, engulfment	[FCGR1A, IGHA1, IGHA2, IGHG1, IGHG2, IGHV2-5, IGHV3-15, IGKC, IGLC1, IGLC2, IGLC3]	Group2	7.33333	11
	secretory dimeric IgA immunoglobulin complex	[IGHA1, IGHA2, JCHAIN]	Group2	100	3
