# Supplementary material for: Circulating RNA Markers Associated with Adenoma–Carcinoma Sequence in Colorectal Cancer
Source: Int J Mol Sci. 2025 Feb 11;26(4):1518. doi: 10.3390/ijms26041518 (PMC11855670; doi:10.3390/ijms26041518)
Supplement: Supplementary file 1 [file ijms-26-01518-s001.zip › Table S9.xlsx]

## Sheet: Table S9
	Table S9. Correlated genes in comparison group with GSEA analysis
	Comparison group	Positively correlated Genes	Negatively correlated Genes
	NDC vs. HC	IFI27, IFI44L, SIGLEC1, RSAD2, IFI44, GBP6, CLEC12B, ISG15, CD177, FCGR1A, PDCD1LG2	C1QA, ALPL, TRAV24, DEFA1B, DEFA1, IGHA2, JCHAIN, DEFA3, MPO, IGHA1, DEFA4, VSIG4
	NA vs. NDC	DEFA4, MPO, DEFA3, DEFA1B, DEFA1	C1QA, VSIG4, CD177, IGHA1, PDCD1LG2, JCHAIN, FCGR1A, IGHA2, ISG15, RSAD2, ALPL, SIGLEC1, IFI44, GBP6, IFI27, IFI44L, CLEC12B, TRAV24
	AA vs. NA	SNORD3C, RNU11, RPS26, UTP14C, SNORD3D, RPPH1, SNORD3B-1, SNORA57, SNORD3A, TDRD9, SNORA73B, SNORA73A	MIR1248, SNORA77B, SNORD97, SNORA79B, RNU4-2, RNU1-4, RNVU1-7
	CRC vs. AA	CD177, CLEC12B, IGHA2, ALPL, PDCD1LG2, IGHA1	FCGR1A, C1QA, SIGLEC1, GBP6, JCHAIN, VSIG4, IFI44L, IFI44, RSAD2, TRAV24, ISG15, DEFA3, IFI27, MPO, DEFA1, DEFA1B, DEFA4
	HC vs. Rest	TRGC1, TRBV4-1, IGKV1-9	IGHG2, IGKV3-15, IGHA1, IGKC, JCHAIN, IGKV3D-15, IGLV2-11, IGLV2-14, TRAV24, IGKJ1, IGLC3, IGKV1-5, IGLV1-51, BCL6, IGHG1, IGHA2, IGLC1, RSAD2, FCGR1A, PDCD1LG2, C1QA
	NDC vs. Rest	IFI27, IFI44L, SIGLEC1, IFI44, RSAD2	ISG15, GBP6, CLEC12B, TRAV24, FCGR1A, PDCD1LG2, ALPL, JCHAIN, C1QA, IGHA2, DEFA1B, DEFA1, DEFA3, IGHA1, CD177, MPO, DEFA4, VSIG4
	NA vs. Rest	DEFA4, IFI27, DEFA3, MPO, DEFA1B, DEFA1, IFI44L, SIGLEC1, RSAD2, IFI44, PDCD1LG2, ISG15, C1QA	JCHAIN, GBP6, FCGR1A, IGHA1, CD177, CLEC12B, ALPL, VSIG4, IGHA2, TRAV24
	AA vs. Rest	MPO, DEFA1B, DEFA1, DEFA4, DEFA3, VSIG4	TRAV24, C1QA, IFI27, IGHA2, ISG15, JCHAIN, RSAD2, FCGR1A, IGHA1, ALPL, IFI44, GPB6, PDCD1LG2, IFI44L, CLEC12B, CD177, SIGLEC1
	CRC vs. Rest	CD177, IGHA2, ALPL, CLEC12B, VSIG4, C1QA, IGHA1	PDCD1LG2, FCGR1A, JCHAIN, TRAV24, GBP6, SIGLEC1, MPO, DEFA3, IFI44, ISG15, RSAD2, DEFA1, DEFA1B, IFI44L, DEFA4, IFI27
